# Supplementary material for: Reactive Human Plasma Glutathione Peroxidase Mutant with Diselenide Bond Succeeds in Tetramer Formation
Source: Antioxidants (Basel). 2022 May 29;11(6):1083. doi: 10.3390/antiox11061083 (PMC9220127; doi:10.3390/antiox11061083)
Supplement: Supplementary file 1 [file antioxidants-11-01083-s001.zip]

Archive with 1 entries (1 files):
- antioxidants-1713817-supplementary.pdf
